# Supplementary material for: Development of multidose thermotolerant formulations of a vector-based Covid-19 vaccine candidate, NDV-HXP-S in different product formats: Stability and preservative efficacy study
Source: Vaccine X. 2024 Jul 27;20:100535. doi: 10.1016/j.jvacx.2024.100535 (PMC11345403; doi:10.1016/j.jvacx.2024.100535)
Supplement: Supplementary Data 3 [file mmc3.zip]

Archive with 1 entries (1 files):
- Figure 3 Data.pzf
